# Supplementary material for: A Clinical Evaluation of Calcium and Fluoride Supplementation for Tinnitus in Non-Surgical Otosclerosis: Insights from a Tertiary Care Center in Romania
Source: Medicina (Kaunas). 2025 Mar 23;61(4):569. doi: 10.3390/medicina61040569 (PMC12028654; doi:10.3390/medicina61040569)
Supplement: Supplementary file 1 [file medicina-61-00569-s001.zip]

Archive with 3 entries (3 files):
- Workbook3SevereGroupTHI.xlsx
- Workbook1MildGroupTHI.xlsx
- Workbook2ModerateGroupTHI.xlsx
