# Supplementary material for: A Clinical Evaluation of Calcium and Fluoride Supplementation for Tinnitus in Non-Surgical Otosclerosis: Insights from a Tertiary Care Center in Romania
Source: Medicina (Kaunas). 2025 Mar 23;61(4):569. doi: 10.3390/medicina61040569 (PMC12028654; doi:10.3390/medicina61040569)
Supplement: Supplementary file 1 [file medicina-61-00569-s001.zip › Workbook3SevereGroupTHI.xlsx]

## Sheet: Sheet1
			Patient number	THI value before	THI value after	Difference in THI Scores - Severe Group
			1	58	58	0
			2	62	60	-2
			3	62	66	4
			4	58	60	2
			5	64	62	-2
			6	66	62	-4
			7	64	64	0
			8	62	64	2
			9	70	72	2
			10	60	58	-2
			11	60	62	2
			12	70	68	-2
			13	62	68	6
			14	66	64	-2
			15	64	64	0
			16	60	60	0
			17	58	60	2
			18	60	58	-2
			19	60	54	-6
			20	62	54	-8
			21	60	60	0
			22	58	56	-2
			23	64	66	2
			24	60	62	2
			25	58	56	-2
			26	60	60	0
			27	62	66	4
