# Supplementary material for: A Clinical Evaluation of Calcium and Fluoride Supplementation for Tinnitus in Non-Surgical Otosclerosis: Insights from a Tertiary Care Center in Romania
Source: Medicina (Kaunas). 2025 Mar 23;61(4):569. doi: 10.3390/medicina61040569 (PMC12028654; doi:10.3390/medicina61040569)
Supplement: Supplementary file 1 [file medicina-61-00569-s001.zip › Workbook1MildGroupTHI.xlsx]

## Sheet: Sheet1
			Patient number	THI value before	THI value after	Difference in THI scores
			1	26	24	-2
			2	30	20	-10
			3	30	26	-4
			4	18	6	-12
			5	24	20	-4
			6	20	16	-4
			7	30	18	-12
			8	18	10	-8
			9	18	16	-2
			10	34	22	-12
			11	18	14	-4
			12	34	20	-14
			13	22	20	-2
			14	24	18	-6
			15	18	12	-6
			16	22	18	-4
			17	22	12	-10
			18	32	22	-10
			19	22	14	-8
			20	18	14	-4
			21	26	14	-12
			22	32	16	-16
			23	24	18	-6
			24	18	16	-2
			25	22	22	0
			26	30	22	-8
			27	30	18	-12
			28	32	18	-14
			29	18	10	-8
			30	18	12	-6
			31	30	20	-10
			32	26	20	-6
			33	20	16	-4
			34	20	12	-8
			35	24	14	-10
			36	24	16	-8
			37	18	10	-8
			38	34	18	-16
			39	30	22	-8
			40	30	20	-10
			41	18	10	-8
