# Supplementary material for: A Clinical Evaluation of Calcium and Fluoride Supplementation for Tinnitus in Non-Surgical Otosclerosis: Insights from a Tertiary Care Center in Romania
Source: Medicina (Kaunas). 2025 Mar 23;61(4):569. doi: 10.3390/medicina61040569 (PMC12028654; doi:10.3390/medicina61040569)
Supplement: Supplementary file 1 [file medicina-61-00569-s001.zip › Workbook2ModerateGroupTHI.xlsx]

## Sheet: Sheet1
			Patient number	THI value before	THI value after	Difference in scores
			1	44	40	-4
			2	46	44	-2
			3	44	44	0
			4	44	38	-6
			5	40	38	-2
			6	50	46	-4
			7	52	48	-4
			8	50	46	-4
			9	56	54	-2
			10	44	46	2
			11	48	52	4
			12	40	40	0
			13	38	30	-8
			14	40	36	-4
			15	44	42	-2
			16	42	40	-2
			17	40	40	0
			18	44	40	-4
			19	54	60	6
			20	50	48	-2
			21	46	44	-2
			22	46	46	0
			23	44	40	-4
			24	48	52	4
			25	50	50	0
			26	42	42	0
			27	44	46	2
			28	46	44	-2
			29	48	40	-8
			30	48	44	-4
			31	50	40	-10
			32	52	52	0
			33	48	46	-2
			34	42	44	2
			35	38	38	0
			36	56	52	-4
			37	50	48	-2
			38	48	44	-4
			39	44	44	0
			40	40	38	-2
			41	52	48	-4
			42	38	36	-2
			43	40	36	-4
			44	42	44	2
			45	44	42	-2
			46	50	50	0
			47	56	54	-2
			48	38	40	2
			49	40	36	-4
			50	44	42	-2
			51	48	48	0
			52	50	50	0
			53	52	50	-2
			54	48	48	0
			55	44	36	-8
			56	50	40	-10
			57	56	54	-2
			58	54	54	0
			59	50	52	2
